# Supplementary material for: Tuning Polymer/TiO2 Nanocomposites Morphology by In Situ Non-Hydrolytic Sol-Gel Syntheses in Viscous Polymer Medium: Influence of the Polymer Nature and Oxygen Donor
Source: Polymers (Basel). 2022 Jun 2;14(11):2273. doi: 10.3390/polym14112273 (PMC9183041; doi:10.3390/polym14112273)
Supplement: Supplementary file 1 [file polymers-14-02273-s001.zip]

Archive with 1 entries (1 files):
- polymers-1671312-supplementary.pdf
